# Supplementary material for: Rare Earth Elements and Technology-Related Trace Metals in Paediatric Scalp Hair: A 2001 Urban Baseline from Spain
Source: J Xenobiot. 2026 Feb 23;16(1):38. doi: 10.3390/jox16010038 (PMC12942144; doi:10.3390/jox16010038)
Supplement: Supplementary file 1 [file jox-16-00038-s001.zip]

Archive with 3 entries (3 files):
- Supplementary tables REEs emerging elements manuscript_APF.docx
- Figure_S1 REEs normalizados.docx
- Figure_S2 La Ce anomalies.docx
